# Supplementary material for: Expression and Functional Characterization of c-Fos Gene in Chinese Fire-Bellied Newt Cynops orientalis
Source: Genes (Basel). 2021 Jan 30;12(2):205. doi: 10.3390/genes12020205 (PMC7912203; doi:10.3390/genes12020205)
Supplement: Supplementary file 1 [file genes-12-00205-s001.zip]

Archive with 4 entries (4 files):
- Figure_S1.tif
- Figure_S2.tif
- Table_S1.pdf
- Table_S2.pdf
